# Supplementary material for: Turn-on protein switches for controlling actin binding in cells
Source: Nat Commun. 2024 Jul 11;15:5840. doi: 10.1038/s41467-024-49934-2 (PMC11239668; doi:10.1038/s41467-024-49934-2)
Supplement: Supplementary file 8 — Supplementary Data 1 [file 41467_2024_49934_MOESM8_ESM.xlsx]

## Sheet: Oligos
	Oligonucleotides used for DNA amplification in this study
	Construct	Fragment	F oligonucleotide sequence (5' → 3')	R oligonucleotide sequence (5' → 3')	Vector
	ABS pepCAST	eGFP	AACGACGTTGCAGAAGTGAGCAAGGGCGAGGA	CCGCCAGTGTGATGGATATCTGCAGAATTCTTACTTGTACAGCTCGTCCATGC	pcDNA
	Lifeact pepCAST	eGFP	AACGACGTTGCAGAAGTGAGCAAGGGCGAGGA	CCGCCAGTGTGATGGATATCTGCAGAATTCTTACTTGTACAGCTCGTCCATGC	pcDNA
	SZ21	SZ21	CGACTCACTATAGGGAGACCCAAGCTTATGAACGAAGTTGCGCAGCTG	GCTTCCACCGCCCCCACTGCCTCCACCCCCTTTTTTGTGCGCCAGACGG	pcDNA
		mCherry	GGGGGTGGAGGCAGTGGGGGCGGTGGAAGCGTCAGCAAGGGAGAGGAGG	CCAGTGTGATGGATATCTGCAGAATTCTTATTTGTATAATTCGTCCATTCCACCG
	ABS smCAST	NS3A	TAATACGACTCACTATAGGGAGACCCAAGCTTATGAAGAAGAAGGGAAGTGTAGTCATCG	TGGCTTCATTGCTGGTGGAGATCGCATCGTGGT	pcDNA
		eGFP	CCTATCCATAGCGACGTGAGCAAGGGCGAGGA	CCGCCAGTGTGATGGATATCTGCAGAATTCTTACTTGTACAGCTCGTCCATGC
	ABS optoCAST	mCherry	AATTAATACGACTCACTATAGGGAGACCCAAGCTTATGGTCAGCAAGGGAGAGG	CCAGATCCACCTCTAGATTTGTATAATTCGTCCATTCCACCG	pcDNA
		AsLOV2	CGAATTATACAAATCTAGAGGTGGATCTGGAGGTT	TGGCTTCATTGCTGGATCAATCTCTTCTGCAGTTTTCTTCG
		ABS	GCAGAAGAGATTGATCCAGCAATGAAGCCACAGTC	CCAGTGTGATGGATATCTGCAGAATTCTTAATCCTTCTTGGTCTCTAAGGATGC
	Lifeact optoCAST	mCherry	AATTAATACGACTCACTATAGGGAGACCCAAGCTTATGGTCAGCAAGGGAGAGG	CCAGATCCACCTCTAGATTTGTATAATTCGTCCATTCCACCG	pcDNA
		AsLOV2	CGAATTATACAAATCTAGAGGTGGATCTGGAGGTT	CGAAGAAAACTGCAGAAGAGATTGATATGGGCGTGG
		Lifeact	TCATGCTGGCGAAGAAAACTGCAGAAGAGATTGATATGGGCGTGGCCGAC	GAGCGGCCGCCAGTGTGATGGATATCTGCAGAATTCTTACTCCTCCTTGGAGATGGACTC
	dOptoABS	DD	CGACTCACTATAGGGAGACCCAAGCTTATGGGATCGGGAGAGATCGCTG	TACTTCCACCTGAACCTCCAGATCCACCGCCAGAACCATAATAACCCTGTTT	pcDNA
		mCherry	GCGGTGGATCTGGAGGTTCAGGTGGAAGTATGGTCAGCAAGGGAGAGG	CCAGATCCACCTCTAGATTTGTATAATTCGTCCATTCCACCG
		AsLOV2	CGAATTATACAAATCTAGAGGTGGATCTGGAGGTT	TGGCTTCATTGCTGGATCAATCTCTTCTGCAGTTTTCTTCG
		ABS	GCAGAAGAGATTGATCCAGCAATGAAGCCACAGTC	CCAGTGTGATGGATATCTGCAGAATTCTTAATCCTTCTTGGTCTCTAAGGATGC
	dOptoLifeact	mCherry	ATACGACTCACTATAGGGAGACCCAAGCTTATGGTCAGCAAGGGAGAGG	ACCGCCACTTCCACCTTTGTATAATTCGTCCATTCCACCG	pcDNA
		AsLOV2	TATTATGGTTCTGGCTCTAGAGGTGGATCTGGAGGTT	TGGCTTCATTGCTGGATCAATCTCTTCTGCAGTTTTCTTCG
		Lifeact	TCATGCTGGCGAAGAAAACTGCAGAAGAGATTGATATGGGCGTGGCCGAC	GAGCGGCCGCCAGTGTGATGGATATCTGCAGAATTCTTACTCCTCCTTGGAGATGGACTC
	ZO-1smCAST	NS3A-ABS-CP5	CCCCCAACTCAAACCGAAGAGGAAGAGGACAAGAAGAAGGGAAGTGTAGTCATCG	TGGAGGCTTAAAACTGCCTGTATCGTTCACGTCGCTATGGATAGGGTCGT	pHR
	smCAST (D182V)	eGFP	CCTATCCATAGCGACGTGAGCAAGGGCGAGGA	CCGCCAGTGTGATGGATATCTGCAGAATTCTTACTTGTACAGCTCGTCCATGC	pcDNA
	smCAST (D182Y)	eGFP	CCTATCCATAGCGACGTGAGCAAGGGCGAGGA	CCGCCAGTGTGATGGATATCTGCAGAATTCTTACTTGTACAGCTCGTCCATGC	pcDNA

## Sheet: gBlocks
	Gene fragments used for Gibson Assembly in this study
	Construct	Fragment	Oligonucleotide sequence (5' → 3')	Vector
	ABS pepCAST	SZ3-(GGGGS)6-ABS-(GGGGS)6-SZ4	ATACGACTCACTATAGGGAGACCCAAGCTTATGAACGAAGTTACCACTCTGGAGAATGACGCTGCGTTCATCGAAAATGAAAACGCTTACCTGGAAAAAGAAATCGCGCGTCTGCGTAAAGAAAAAGCGGCGCTGCGCAACCGTCTGGCGCACAAAAAAGGGGGCGGAGGTAGCGGAGGCGGGGGTAGCGGCGGTGGAGGGAGCGGGGGTGGAGGCAGCGGGGGCGGTGGAAGCGGTGGGGGCGGAAGCCCAGCAATGAAGCCACAGTCTGTACTCACCAGAGTTAAGATGTTTGAAAACAAAAGATCTGCATCCTTAGAGACCAAGAAGGATGGAGGGGGCGGTAGCGGTGGAGGCGGGAGCGGCGGAGGTGGGAGCGGAGGGGGTGGCTCCGGGGGA…	pcDNA
	Lifeact pepCAST	SZ3-(GGGGS)6-Liffeact-(GGGGS)6-SZ4	ATACGACTCACTATAGGGAGACCCAAGCTTATGAACGAAGTTACCACTCTGGAGAATGACGCTGCGTTCATCGAAAATGAAAACGCTTACCTGGAAAAAGAAATCGCGCGTCTGCGTAAAGAAAAAGCGGCGCTGCGCAACCGTCTGGCGCACAAAAAAGGTGGCGGAGGATCCGGCGGCGGTGGTAGTGGAGGTGGTGGGAGCGGAGGTGGAGGTAGTGGGGGTGGGGGGAGTGGCGGTGGTGGAAGTATGGGCGTGGCCGACTTGATCAAGAAGTTCGAGTCCATCTCCAAGGAGGAGGGTGGAGGAGGTAGTGGTGGAGGGGGTTCTGGGGGTGGTGGATCTGGAGGAGGTGGGTCAGGAGGAGGAGGGTCCGGGGGGGGTGGATCTCAGAAAGTT…	pcDNA
	ABS smCAST	ABS-CP5	ACGATGCGATCTCCACCAGCAATGAAGCCACAGTCTGTACTCACCAGAGTTAAGATGTTTGAAAACAAAAGATCTGCATCCTTAGAGACCAAGAAGGATGGGGAGCTTGATGAGCTTGTCTACCTCCTTGACGGCCCCGGTTACGACCCTATCCATAGCGACGTGAGCAAGGGCGAG	pcDNA
	dOptoLifeact	DD	GACGAATTATACAAAGGTGGAAGTGGCGGTTCAGGGGGAAGTGGATCGGGAGAGATCGCTGCGTTGAAACAAGAAATCGCTGCTCTTAAAAAGGAGAATGCCGCCCTGAAGTGGGAGATCGCGGCTTTGAAACAGGGTTATTATGGTTCTGGCTCTAGAGGTGGATCT	pcDNA
	smCAST (D182V)	NS3A(D182V)-ABS-CP5	TAATACGACTCACTATAGGGAGACCCAAGCTTATGAAGAAGAAGGGAAGTGTAGTCATCGTGGGTAGGATTAATTTGAGTGGGGATACGGCATACGCACAACAAACTCGGGGGGAAGAAGGATGTCAAGAGACCTCTCAAACGGGTAGGGATAAGAATCAGGTGGAAGGAGAGGTTCAAATCGTTTCCACGGCGACGCAAACATTTCTTGCGACCTCCATTAATGGAGTGCTTTGGACAGTATATCATGGAGCGGGGACCAGAACTATAGCCTCCCCGAAAGGGCCAGTCACGCAAATGTATACAAACGTGGATAAAGATCTCGTAGGGTGGCAAGCACCTCAAGGCTCACGAAGTCTGACTCCATGTACGTGTGGATCCTCCGATCTGTATCTCGTCA…	pcDNA
	smCAST (D182Y)	NS3A(D182Y)-ABS-CP5	TAATACGACTCACTATAGGGAGACCCAAGCTTATGAAGAAGAAGGGAAGTGTAGTCATCGTGGGTAGGATTAATTTGAGTGGGGATACGGCATACGCACAACAAACTCGGGGGGAAGAAGGATGTCAAGAGACCTCTCAAACGGGTAGGGATAAGAATCAGGTGGAAGGAGAGGTTCAAATCGTTTCCACGGCGACGCAAACATTTCTTGCGACCTCCATTAATGGAGTGCTTTGGACAGTATATCATGGAGCGGGGACCAGAACTATAGCCTCCCCGAAAGGGCCAGTCACGCAAATGTATACAAACGTGGATAAAGATCTCGTAGGGTGGCAAGCACCTCAAGGCTCACGAAGTCTGACTCCATGTACGTGTGGATCCTCCGATCTGTATCTCGTCA…	pcDNA
