# Supplementary material for: Turn-on protein switches for controlling actin binding in cells
Source: Nat Commun. 2024 Jul 11;15:5840. doi: 10.1038/s41467-024-49934-2 (PMC11239668; doi:10.1038/s41467-024-49934-2)
Supplement: Supplementary file 12 — Source Data [file 41467_2024_49934_MOESM12_ESM.xlsx]

## Sheet: Fig 2d
	Probability distributions of end-to-end terminal distances for ABS pep0-pep9
		PWLC(Re)
	Residue length (Re) in nm	pep0	pep1	pep2	pep3	pep4	pep5	pep6	pep7	pep8	pep9
	0	0	0	0	0	0	0	0	0	0	0
	1	0.199827	0.134343	0.098059	0.0755675	0.060515	0.0498655	0.0420074	0.0360148	0.0313219	0.027566
	2	0.39867	0.321866	0.26141	0.21605	0.181773	0.155387	0.134668	0.118094	0.104613	0.0934864
	3	0.281381	0.308217	0.299086	0.277758	0.253739	0.230596	0.209527	0.190788	0.174273	0.159756
	4	0.0986895	0.165704	0.206291	0.225552	0.231212	0.228923	0.222245	0.213318	0.203402	0.193227
	5	0.0191333	0.0556355	0.0954168	0.128689	0.152985	0.16911	0.178765	0.183614	0.185016	0.184007
	6	0.00215005	0.0122324	0.0310333	0.0540943	0.0770722	0.0974755	0.114339	0.12758	0.137527	0.144661
	7	0.00014363	0.00180636	0.0072791	0.0171816	0.0303214	0.0449629	0.0596424	0.0733914	0.0856813	0.0962966
	8	5.7906e-06	0.00018188	0.00125007	0.00418639	0.00945717	0.0168503	0.0257588	0.035486	0.0454211	0.0551024
	9	1.4227e-07	1.2609e-05	0.00015872	0.00079015	0.00236137	0.00518062	0.00930108	0.0145629	0.0206888	0.0273691
	10	2.1445e-09	6.059e-07	1.4999e-05	0.00011629	0.00047517	0.00131544	0.00282663	0.00510626	0.00815097	0.0118788
	11	1.9926e-11	2.0276e-08	1.0599e-06	1.3411e-05	7.7424e-05	0.00027716	0.00072643	0.00153705	0.00279086	0.0045265
	12	1.1452e-13	4.7419e-10	5.6205e-08	1.2159e-06	1.0251e-05	4.8628e-05	0.00015843	0.00039858	0.00083338	0.00151969
	Probability distributions of end-to-end terminal distances for Lifeact pep0-pep9
		PWLC(Re)
	Residue length (Re) in nm	pep0	pep1	pep2	pep3	pep4	pep5	pep6	pep7	pep8	pep9
	0	0	0	0	0	0	0	0	0	0	0
	1	0.363545	0.209226	0.139182	0.100914	0.0774127	0.0617867	0.0507852	0.0426976	0.0365482	0.0317442
	2	0.462425	0.406805	0.328872	0.266709	0.220025	0.184801	0.15774	0.136532	0.119597	0.105845
	3	0.154144	0.275055	0.307738	0.300789	0.280105	0.256135	0.232827	0.21153	0.192559	0.175831
	4	0.0189143	0.0908423	0.160184	0.203329	0.224352	0.231079	0.229394	0.223041	0.214271	0.204415
	5	0.00095034	0.0163019	0.0515929	0.0916419	0.125762	0.150948	0.167818	0.178041	0.183304	0.184999
	6	2.0502e-05	0.00166676	0.0107818	0.0288768	0.0517342	0.0748634	0.0955873	0.112819	0.126411	0.136668
	7	1.9477e-07	9.9582e-05	0.00149938	0.00652456	0.0160178	0.0289118	0.0434767	0.0582042	0.0720763	0.084526
	8	8.272e-10	3.5295e-06	0.00014087	0.00107315	0.00378953	0.00882682	0.0160312	0.0248199	0.0344949	0.0444327
	9	1.586e-12	7.494e-08	9.0287e-06	0.00012975	0.00069176	0.00215123	0.00483906	0.00883379	0.0139927	0.0200462
	10	1.382e-15	9.5954e-10	3.974e-07	1.1609e-05	9.8085e-05	0.00042132	0.00120373	0.00264172	0.0048431	0.00781394
	11	5.4985e-19	7.4442e-12	1.207e-08	7.7223e-07	1.0854e-05	6.6625e-05	0.00024793	0.00066692	0.00143707	0.00264408
	12	1.0024e-22	3.5116e-14	2.5383e-10	3.8328e-08	9.4065e-07	8.5368e-06	4.2432e-05	0.00014264	0.00036685	0.00077941

## Sheet: Fig 3b
	% F-actin binding inhibition for ABS pep0-pep9
	GFP-only control	ABS-only control	pep0	pep1	pep2	pep3	pep4	pep5	pep6	pep7	pep8	pep9
Mean	100	0	7.25363	5.07917	2.84213	9.5907	6.85315	24.2303	48.243	44.2768	30.56	25.6592
SD			16.0992	16.1174	15.039	14.4455	9.43778	11.1997	18.5057	16.6894	16.4424	12.0924

## Sheet: Fig 3d
	% F-actin binding inhibition for Lifeact pep0-pep9
	GFP-only control	Lifeact-only control	pep0	pep1	pep2	pep3	pep4	pep5	pep6	pep7	pep8	pep9
Mean	100	0	0	11.7161	5.94573	15.2945	11.751	9.09164	54.6361	54.2189	44.1889	24.6741
SD			16.1585	10.7096	11.9462	13.7562	7.06768	5.77363	9.75854	6.46402	6.42876	17.1297

## Sheet: Fig 3e
	% F-actin binding activation for pepCAST
	SZ21	-	+	-	+
	ABS pepCAST	+	+	-	-
	Lifeact pepCAST	-	-	+	+
Mean		0	80.3566	0	39.9966
SD			14.8712		12.1505
	inactive pepCAST	0
	ABM-only control	100

## Sheet: Fig 3g
	Mean ratio of pepCAST F-actin-localized fluorescence intensity to cytoplasmic fluorescence intensity over time normalized to GFP-only localization
	Time (h)	ABS pepCAST	Lifeact pepCAST
	0	1.11265	1.1532
	0.33	1.146	1.17204
	0.67	1.18267	1.30542
	1	1.21307	1.40364
	1.33	1.252	1.50321
	1.67	1.27033	1.6466
	2	1.26853	1.7272
	2.33	1.29347	1.84898
	2.67	1.33987	1.92756
	3	1.348	2.05876
	3.33	1.36347	2.1155
	3.67	1.4096	2.234
	4	1.4224	2.2575
	4.33	1.44	2.2913
	4.67	1.5116	2.3068
	5	1.50413	2.30682
	5.33	1.51707	2.34055
	5.67	1.4973	2.31285
	6	1.4926	2.3077
	6.33	1.5099	2.2969
	6.67	1.4966	2.3021

## Sheet: Fig 4d
	% F-actin binding inhibition for ABS and Lifeact sm1-sm4
				ABS				Lifeact
	GFP-only control	ABS-only control	Lifeact-only control	sm1	sm2	sm3	sm4	sm1	sm2	sm3	sm4
Mean	100	0	0	44.324	72.9333	51.745	58.1614	43.4422	39.4688	33.81	34.7311
SD				12.8203	13.5143	10.0917	15.9968	7.68174	11.9603	7.42784	7.39726

## Sheet: Fig 4e
	% F-actin binding activation for ABS smCAST
		10 uM Asu	10 uM Dano	10 uM Grazo
Mean	smCAST	38.3733	33.9975	27.8317
SD		14.7652	18.1483	9.37409
	inactive smCAST	0
	ABS-only control	100

## Sheet: Fig 4g
	Mean ratio of smCAST F-actin-localized fluorescence intensity to cytoplasmic fluorescence intensity over time normalized to GFP-only localization
	Time (min)	10 uM Asu	10 uM Dano	10 uM Grazo
	0	1.052	1.1008	1.0164
	5	1.1604	1.1844	1.09507
	10	1.191	1.2032	1.124
	15	1.2696	1.2432	1.13887
	20	1.3048	1.3042	1.16453
	25	1.368	1.3426	1.23367
	30	1.42787	1.3858	1.27093
	35	1.4944	1.43	1.3052
	40	1.51665	1.4928	1.37813
	45	1.55	1.52195	1.4032
	50	1.512	1.5337	1.42
	55	1.5736	1.53647	1.4455
	60	1.5762	1.5678	1.4624
	65	1.5964	1.5687	1.47205
	70	1.6108	1.57495	1.4929
	75	1.6245	1.57405	1.5013
	80	1.63085	1.5695	1.5003
	85	1.6237	1.57835	1.499
	90	1.6192	1.569	1.4976

## Sheet: Fig 5c
	% F-actin binding inhibition for ABS and Lifeact opto1-opto2
				ABS		Lifeact
	mCherry-only control	ABS-only control	Lifeact-only control	opto1	opto2	opto1	opto2
Mean	100	0	0	62.86	68.9125	96.9083	87.0562
SD				8.91972	11.1436	3.67231	5.41234

## Sheet: Fig 5d
	% F-actin binding inhibition for optoCAST
	ABS optoCAST	+	-
	Lifeact optoCAST	-	+
	Blue light	+	+
Mean		81.19	66.6329
SD		17.6603	18.889
	inactive optoCAST	0
	ABM-only control	100

[truncated: 22 more sheets: Fig 5f, Fig 6b, Fig 6c, Fig 7d, Fig 7e, Fig 7g, Fig 7h, Fig 7j, Supp Fig 3, Supp Fig 4, Supp Fig 5a, Supp Fig 5b, Supp Fig 6a, Supp Fig 6b, Supp Fig 6c, Supp Fig 6d, Supp Fig 6e, Supp Fig 7, Supp Fig 8b, Supp Fig 9b …]
